# Supplementary material for: Gone with Water or Mountain: The Population Genetic Diversity of Rhopalopsole sinensis Yang and Yang, 1993 in China
Source: Insects. 2025 Feb 26;16(3):244. doi: 10.3390/insects16030244 (PMC11942876; doi:10.3390/insects16030244)
Supplement: Supplementary file 1 [file insects-16-00244-s001.zip]

Archive with 1 entries (1 files):
- insects-3474295-supplementary.pdf
